# Supplementary material for: Prevalence of Anisakiasis in Madrid (Spain) after 20 Years of Preventive Legislation
Source: Pathogens. 2024 Sep 11;13(9):782. doi: 10.3390/pathogens13090782 (PMC11435309; doi:10.3390/pathogens13090782)
Supplement: Supplementary file 1 [file pathogens-13-00782-s001.zip]

Archive with 2 entries (2 files):
- Correlations (supplemmentary).pdf
- Pseudonymized data (supplementary).xlsx
