# Supplementary material for: Prevalence of Anisakiasis in Madrid (Spain) after 20 Years of Preventive Legislation
Source: Pathogens. 2024 Sep 11;13(9):782. doi: 10.3390/pathogens13090782 (PMC11435309; doi:10.3390/pathogens13090782)
Supplement: Supplementary file 1 [file pathogens-13-00782-s001.zip › Pseudonymized data (supplementary).xlsx]

## Sheet: All data
Blood donor number	Group	Fish per week (times)	Raw fish per year (times)	IgG	IgE	IgA	PosNegIgG	PosNegIgA	PosNegIgE
301	2001-2002	NA	NA	1.565	0.579	2.307	1	1	1
302	2001-2002	NA	NA	0.984	0.284	2.018	0	1	0
303	2001-2002	NA	NA	1.089	0.206	0.654	0	0	0
304	2001-2002	NA	NA	0.532	0.123	0.722	0	0	0
305	2001-2002	NA	NA	0.993	0.128	1.165	0	0	0
306	2001-2002	NA	NA	0.642	0.233	0.912	0	0	0
307	2001-2002	NA	NA	0.948	0.126	0.738	0	0	0
308	2001-2002	NA	NA	1.534	0.217	0.856	1	0	0
309	2001-2002	NA	NA	0.158	NA	0.303	0	0	NA
310	2001-2002	NA	NA	0.831	0.126	1.074	0	0	0
311	2001-2002	NA	NA	0.649	0.12	0.747	0	0	0
312	2001-2002	NA	NA	0.579	0.123	0.429	0	0	0
313	2001-2002	NA	NA	1.446	0.185	1.017	1	0	0
314	2001-2002	NA	NA	0.426	0.141	0.588	0	0	0
315	2001-2002	NA	NA	0.592	0.144	0.461	0	0	0
316	2001-2002	NA	NA	1.649	0.242	1.152	1	0	0
317	2001-2002	NA	NA	1.004	0.349	0.99	0	0	1
318	2001-2002	NA	NA	1.252	0.189	0.911	0	0	0
319	2001-2002	NA	NA	0.81	0.138	0.689	0	0	0
320	2001-2002	NA	NA	0.901	0.159	0.43	0	0	0
321	2001-2002	NA	NA	0.583	0.15	1.014	0	0	0
322	2001-2002	NA	NA	0.452	0.185	0.681	0	0	0
323	2001-2002	NA	NA	0.297	0.144	0.394	0	0	0
324	2001-2002	NA	NA	0.922	0.193	0.543	0	0	0
325	2001-2002	NA	NA	0.885	0.163	1.158	0	0	0
326	2001-2002	NA	NA	0.996	0.228	0.441	0	0	0
327	2001-2002	NA	NA	1.135	0.174	1.137	0	0	0
328	2001-2002	NA	NA	0.832	0.143	0.596	0	0	0
329	2001-2002	NA	NA	1.046	0.2	1.303	0	0	0
330	2001-2002	NA	NA	1.505	0.54	0.948	1	0	1
331	2001-2002	NA	NA	0.544	0.144	0.65	0	0	0
332	2001-2002	NA	NA	1.214	0.133	0.711	0	0	0
333	2001-2002	NA	NA	0.989	0.141	0.965	0	0	0
334	2001-2002	NA	NA	0.87	0.726	1.137	0	0	1
335	2001-2002	NA	NA	1.609	0.132	0.656	1	0	0
336	2001-2002	NA	NA	0.801	0.236	0.407	0	0	0
337	2001-2002	NA	NA	1.262	0.191	0.869	0	0	0
338	2001-2002	NA	NA	1.259	0.139	1.079	0	0	0
339	2001-2002	NA	NA	0.29	0.067	0.297	0	0	0
340	2001-2002	NA	NA	0.646	NA	0.561	0	0	NA
341	2001-2002	NA	NA	0.399	0.083	1.12	0	0	0
342	2001-2002	NA	NA	0.497	NA	0.411	0	0	NA
343	2001-2002	NA	NA	0.472	0.058	0.472	0	0	0
344	2001-2002	NA	NA	0.648	0.066	0.58	0	0	0
345	2001-2002	NA	NA	1.027	0.082	1.033	0	0	0
401	2001-2002	NA	NA	1.632	0.35	2.219	1	1	1
402	2001-2002	NA	NA	1.717	0.101	0.891	1	0	0
403	2001-2002	NA	NA	1.019	0.115	0.772	0	0	0
404	2001-2002	NA	NA	0.861	0.092	0.798	0	0	0
405	2001-2002	NA	NA	0.646	0.101	0.953	0	0	0
406	2001-2002	NA	NA	0.865	0.12	0.813	0	0	0
407	2001-2002	NA	NA	0.426	0.13	0.728	0	0	0
408	2001-2002	NA	NA	1.814	0.715	1.329	1	0	1
409	2001-2002	NA	NA	0.978	0.086	0.556	0	0	0
410	2001-2002	NA	NA	0.648	0.134	0.77	0	0	0
411	2001-2002	NA	NA	0.29	0.089	0.97	0	0	0
412	2001-2002	NA	NA	0.477	0.279	2.017	0	1	0
413	2001-2002	NA	NA	0.495	0.112	0.636	0	0	0
414	2001-2002	NA	NA	0.485	0.199	0.971	0	0	0
415	2001-2002	NA	NA	0.827	0.305	1.483	0	0	0
416	2001-2002	NA	NA	0.672	0.211	0.791	0	0	0
417	2001-2002	NA	NA	0.464	0.142	0.436	0	0	0
418	2001-2002	NA	NA	0.727	0.187	1.36	0	0	0
419	2001-2002	NA	NA	0.927	0.135	1.187	0	0	0
420	2001-2002	NA	NA	1.132	0.124	1.695	0	1	0
421	2001-2002	NA	NA	1.387	0.361	0.325	1	0	1
422	2001-2002	NA	NA	1.191	NA	0.687	0	0	NA
423	2001-2002	NA	NA	1.103	0.101	0.726	0	0	0
424	2001-2002	NA	NA	1.257	0.113	0.493	0	0	0
425	2001-2002	NA	NA	1.035	0.126	0.655	0	0	0
426	2001-2002	NA	NA	0.768	0.115	0.989	0	0	0
427	2001-2002	NA	NA	1.25	0.131	0.76	0	0	0
428	2001-2002	NA	NA	1.159	0.128	1.352	0	0	0
429	2001-2002	NA	NA	1.263	NA	1.417	0	0	NA
430	2001-2002	NA	NA	1.174	0.273	1.382	0	0	0
431	2001-2002	NA	NA	1.451	NA	2.332	1	1	NA
432	2001-2002	NA	NA	0.858	0.149	1.505	0	0	0
433	2001-2002	NA	NA	1.378	NA	1.901	1	1	NA
434	2001-2002	NA	NA	1.786	0.658	0.962	1	0	1
435	2001-2002	NA	NA	1.125	0.133	2.363	0	1	0
436	2001-2002	NA	NA	0.985	0.576	1.161	0	0	1
437	2001-2002	NA	NA	1.194	0.18	0.83	0	0	0
438	2001-2002	NA	NA	0.707	0.157	1.31	0	0	0
439	2001-2002	NA	NA	1.425	0.115	1.544	1	1	0
440	2001-2002	NA	NA	1.051	0.143	1.984	0	1	0
441	2001-2002	NA	NA	0.806	0.453	1.174	0	0	1
442	2001-2002	NA	NA	1.11	0.138	0.889	0	0	0
443	2001-2002	NA	NA	0.613	0.125	0.606	0	0	0
444	2001-2002	NA	NA	0.83	0.124	1.332	0	0	0
445	2001-2002	NA	NA	0.968	0.143	1.691	0	1	0
446	2001-2002	NA	NA	1.11	0.139	2.678	0	1	0
447	2001-2002	NA	NA	1.311	0.408	2.146	0	1	1
448	2001-2002	NA	NA	1.093	0.126	0.707	0	0	0
449	2001-2002	NA	NA	0.731	0.105	1.628	0	1	0
450	2001-2002	NA	NA	0.975	0.107	1.103	0	0	0
451	2001-2002	NA	NA	1.108	0.112	0.943	0	0	0
452	2001-2002	NA	NA	1.146	0.118	1.243	0	0	0
453	2001-2002	NA	NA	0.81	0.128	0.712	0	0	0
454	2001-2002	NA	NA	0.571	0.107	0.927	0	0	0
455	2001-2002	NA	NA	0.701	0.121	0.997	0	0	0
456	2001-2002	NA	NA	0.915	0.146	0.704	0	0	0
457	2001-2002	NA	NA	1.746	0.139	2.051	1	1	0
458	2001-2002	NA	NA	1.396	0.496	1.37	1	0	1
459	2001-2002	NA	NA	0.837	0.104	0.194	0	0	0
460	2001-2002	NA	NA	0.895	0.128	1.274	0	0	0
461	2001-2002	NA	NA	0.654	0.143	0.853	0	0	0
462	2001-2002	NA	NA	0.643	0.138	0.407	0	0	0
463	2001-2002	NA	NA	1.387	0.237	1.753	1	1	0
464	2001-2002	NA	NA	0.64	0.083	0.438	0	0	0
465	2001-2002	NA	NA	1.212	0.139	0.893	0	0	0
1	2021-2023	1	4.5	0.3575	0.025	0.358	0	0	0
2	2021-2023	0	0	0.5975	0.031	0.5095	0	0	0
3	2021-2023	0.5	0	0.324	0.0095	0.52	0	0	0
4	2021-2023	0.5	10	1.0895	0.014	0.635	1	0	0
5	2021-2023	1.5	0	1.632	1.556	1.9575	1	1	1
6	2021-2023	1.5	0.5	0.802	0.021	1.0235	0	1	0
7	2021-2023	1	0.5	0.1945	0.015	0.373	0	0	0
8	2021-2023	2	0	0.1575	0.021	0.9965	0	1	0
9	2021-2023	2	1.5	0.3305	0.033	0.5985	0	0	0
10	2021-2023	0	0	0.302	0.009	0.506	0	0	0
11	2021-2023	4	3	1.1585	0.013	0.98	1	1	0
12	2021-2023	2.5	12	0.196	0.013	0.552	0	0	0
13	2021-2023	2	4	0.1295	0.033	0.2585	0	0	0
14	2021-2023	4	1.5	0.4185	0.0135	0.561	0	0	0
15	2021-2023	1	0	0.2385	0.0075	0.6195	0	0	0
16	2021-2023	2	12	0.258	0.0295	0.6665	0	0	0
17	2021-2023	2.5	0	0.34	0.019	1.273	0	1	0
18	2021-2023	0	0	0.18	0.026	1.056	0	1	0
19	2021-2023	2.5	0.5	0.5005	0.0335	0.252	0	0	0
20	2021-2023	2.5	24	0.299	0.03	0.8145	0	0	0
21	2021-2023	2	1.5	0.284	0.0105	0.706	0	0	0
22	2021-2023	1.5	12	0.299	0.024	0.5775	0	0	0
23	2021-2023	1.5	20	0.2155	0.0265	0.4275	0	0	0
24	2021-2023	1.5	0	0.2555	0.0195	0.709	0	0	0
25	2021-2023	1	0	0.261	0.0685	0.761	0	0	0
26	2021-2023	2	1	0.481	0.013	0.8225	0	1	0
27	2021-2023	1	0	0.2805	0.002	0.674	0	0	0
28	2021-2023	0	4	0.909	0.0415	1.033	1	1	0
29	2021-2023	6.5	0	0.8925	0.016	0.7785	1	0	0
30	2021-2023	1	0	0.5255	0.0205	1.1245	0	1	0
31	2021-2023	2.5	0	0.653	0.01	0.4865	0	0	0
32	2021-2023	2.5	12	0.446	0.0135	0.387	0	0	0
33	2021-2023	3.5	0	0.52	0.0305	0.5635	0	0	0
34	2021-2023	3.5	11	1.0905	0.0265	1.1565	1	1	0
35	2021-2023	2.5	0	0.457	0.0105	0.5605	0	0	0
36	2021-2023	4	0	1.8395	0.004	0.987	1	1	0
37	2021-2023	3.5	12	1.341	0.007	2.244	1	1	0
38	2021-2023	2.5	2	0.4725	0	0.862	0	1	0
39	2021-2023	0.5	0	0.245	0.013	1.548	0	1	0
40	2021-2023	1	0	0.4905	0.0055	0.5375	0	0	0
41	2021-2023	2	0	0.7835	0.038	0.396	0	0	0
42	2021-2023	2.5	30	0.658	0.001	0.6125	0	0	0
43	2021-2023	1.5	0	0.483	0.001	0.48	0	0	0
44	2021-2023	1.5	18	0.385	0.0045	0.5455	0	0	0
45	2021-2023	2.5	0	0.52	0.0045	0.5035	0	0	0
46	2021-2023	1	0	0.278	0.02	0.589	0	0	0
47	2021-2023	1.5	0	0.2885	0.0065	0.6775	0	0	0
48	2021-2023	2	12	0.221	0.003	0.8275	0	1	0
49	2021-2023	2	0	0.2025	0.0105	0.2135	0	0	0
50	2021-2023	2	10	0.355	0.049	0.3295	0	0	0
51	2021-2023	2	0	0.327	0.0225	0.4205	0	0	0
52	2021-2023	0	0	0.12	0.0275	1.1845	0	1	0
53	2021-2023	2.5	96	0.2575	0.003	0.4515	0	0	0
54	2021-2023	4	48	0.2835	0	0.328	0	0	0
55	2021-2023	3.5	48	0.6885	0.004	0.6545	0	0	0
56	2021-2023	0.5	0.5	0.8185	0.163	0.967	0	1	1
57	2021-2023	1.5	0	0.6405	0.0285	0.3055	0	0	0
58	2021-2023	7	24	0.52	0.017	0.739	0	0	0
59	2021-2023	2	12	0.353	0.0005	0.301	0	0	0
60	2021-2023	2.5	0	0.703	0.0035	1.1125	0	1	0
61	2021-2023	3.5	4	0.5435	0.0165	0.384	0	0	0
62	2021-2023	2.5	12	0.181	0.0015	0.644	0	0	0
63	2021-2023	2	0	0.2305	0.0235	0.62	0	0	0
64	2021-2023	1	12	0.568	0.0055	0.5645	0	0	0
65	2021-2023	1.5	3	0.2715	0.0035	0.2755	0	0	0
66	2021-2023	2.5	0	0.2915	0.002	0.2845	0	0	0
67	2021-2023	3.5	0	0.7725	0.0025	1.7405	0	1	0
68	2021-2023	2.5	20	0.465	0.001	0.6465	0	0	0
69	2021-2023	1	12	0.1455	0.0505	0.208	0	0	0
70	2021-2023	2.5	36	0.977	0.027	0.254	1	0	0
71	2021-2023	3.5	0	0.418	0.0145	0.965	0	1	0
72	2021-2023	1.5	12	1.0185	0.0175	0.702	1	0	0
73	2021-2023	3.5	2	0.779	0.0145	0.9505	0	1	0
74	2021-2023	2	0	0.5425	0.0085	0.5965	0	0	0
75	2021-2023	0.5	10	0.667	0	0.822	0	1	0
76	2021-2023	5	0	0.336	0.008	0.3985	0	0	0
77	2021-2023	3	2	0.7235	0.001	1.505	0	1	0
78	2021-2023	1	2	0.559	0.0025	1.143	0	1	0
79	2021-2023	2	30	0.675	0.005	0.3155	0	0	0
80	2021-2023	1	10	0.808	0.003	0.6795	0	0	0
81	2021-2023	2	30	0.2905	0.0005	0.5905	0	0	0
82	2021-2023	1	25	0.686	0.067	0.788	0	0	0
83	2021-2023	1	20	0.228	0.0095	0.171	0	0	0
84	2021-2023	1	1	0.656	0	1.067	0	1	0
85	2021-2023	1	5	0.586	0.021	0.4965	0	0	0
86	2021-2023	3	5	0.7925	0.006	0.4595	0	0	0
87	2021-2023	1	10	0.641	0.0045	0.8005	0	0	0
88	2021-2023	2	0	0.169	0.002	0.629	0	0	0
89	2021-2023	1	1	0.3425	0.005	0.5115	0	0	0
90	2021-2023	3	6	0.366	0.011	0.799	0	0	0
91	2021-2023	2	10	0.2785	0.012	0.3815	0	0	0
92	2021-2023	3	5	0.568	0.0255	0.5835	0	0	0
93	2021-2023	0	2	0.7245	0.036	0.601	0	0	0
94	2021-2023	1	2	0.5165	0.0025	0.428	0	0	0
95	2021-2023	4.5	2	0.9105	0.02	1.4815	1	1	0
96	2021-2023	5	1	1.277	0.0105	1.3185	1	1	0
97	2021-2023	2.5	0.5	1.122	0.002	0.7805	1	0	0
98	2021-2023	1	2.5	0.2455	0.002	0.3795	0	0	0
99	2021-2023	2.5	2.5	0.475	0.001	0.9865	0	1	0
100	2021-2023	1.5	1.5	0.1465	0	0.452	0	0	0
101	2021-2023	2.5	15	0.1335	0.013	0.802	0	0	0
102	2021-2023	2	3	0.488	0.0015	1.041	0	1	0
103	2021-2023	2	48	0.3945	0.013	0.5855	0	0	0
104	2021-2023	2	10	0.1195	0.0025	0.6885	0	0	0
105	2021-2023	0	10	0.247	0	0.814	0	0	0
106	2021-2023	1.5	36	0.155	0.001	0.656	0	0	0
107	2021-2023	2	30	0.1345	0.004	0.7465	0	0	0
108	2021-2023	3	25	0.281	0.006	0.747	0	0	0
109	2021-2023	2	0	0.0535	0	0.517	0	0	0
110	2021-2023	3	5	0.0665	0.0045	0.51	0	0	0
111	2021-2023	3	72	0.0735	0.011	0.8515	0	1	0
112	2021-2023	4	5	0.2475	0.009	0.4815	0	0	0
113	2021-2023	4	12	0.1375	0.011	0.5015	0	0	0
114	2021-2023	1	48	0.1255	0	0.804	0	0	0
115	2021-2023	4.5	0	0.094	0.007	0.259	0	0	0
116	2021-2023	1	0	0.398	0.021	0.6385	0	0	0
117	2021-2023	2	3	0.343	0.0105	0.161	0	0	0
118	2021-2023	4	20	0.1435	0.0285	0.2165	0	0	0
119	2021-2023	6	20	0.223	0.03	0.2565	0	0	0
120	2021-2023	0	0	0.272	0.0265	0.277	0	0	0
121	2021-2023	1	4	0.1935	0.0105	0.5505	0	0	0
122	2021-2023	1	6	0.117	0.0065	0.232	0	0	0
123	2021-2023	2	810	0.7315	0.032	0.5125	0	0	0
124	2021-2023	2	810	0.7305	0.0375	0.629	0	0	0
125	2021-2023	1	20	0.119	0.0135	0.2785	0	0	0
126	2021-2023	2	15	0.1755	0.022	0.1625	0	0	0
127	2021-2023	3	1	0.142	0.0375	0.2235	0	0	0
128	2021-2023	3.5	12	0.113	0.0215	0.2415	0	0	0
129	2021-2023	2	2	1.1495	0.075	1.1015	1	1	0
130	2021-2023	1.5	15	0.091	0.0175	0.2685	0	0	0
131	2021-2023	0	0	0.129	0.018	0.1275	0	0	0
132	2021-2023	5	6	0.1095	0.0215	0.295	0	0	0
133	2021-2023	1.5	1	0.3115	0.0235	0.253	0	0	0
134	2021-2023	2	48	0.323	0.0255	0.602	0	0	0
135	2021-2023	2	12	0.1515	0.0325	0.2825	0	0	0
136	2021-2023	2	0	0.1855	0.018	0.2545	0	0	0
137	2021-2023	1	0	0.163	0.019	0.138	0	0	0
138	2021-2023	2	2	0.279	0.017	0.545	0	0	0
139	2021-2023	2.5	5	0.3385	0.0285	0.5255	0	0	0
140	2021-2023	2.5	8	0.3775	0.038	0.333	0	0	0
141	2021-2023	3.5	25	0.286	0.0305	0.2375	0	0	0
142	2021-2023	0	0	0.1895	0.028	0.129	0	0	0
143	2021-2023	1	0	0.3465	0.0345	0.1215	0	0	0
144	2021-2023	1	0	0.236	0.023	0.2205	0	0	0
145	2021-2023	2	0	0.1665	0.025	0.1765	0	0	0
146	2021-2023	3.5	20	0.443	0.0305	0.273	0	0	0
147	2021-2023	4	36	0.395	0.033	0.2315	0	0	0
148	2021-2023	0.5	0	0.095	0.028	0.1775	0	0	0
149	2021-2023	1	0	0.1395	0.0355	0.2905	0	0	0
150	2021-2023	2	2.5	0.2625	0.0485	0.214	0	0	0
151	2021-2023	2	6	0.363	0.0255	0.281	0	0	0
152	2021-2023	1	0	0.3685	0.048	0.521	0	0	0
153	2021-2023	1	0	0.262	0.028	0.242	0	0	0
154	2021-2023	1.5	0	0.4195	0.0555	0.389	0	0	0
155	2021-2023	1.5	0	0.4535	0.035	0.1785	0	0	0
156	2021-2023	2.5	2.5	0.2045	0.025	0.183	0	0	0
157	2021-2023	1	0	0.352	0.02	0.6065	0	0	0
158	2021-2023	1	0	0.5605	0.0325	0.666	0	0	0
159	2021-2023	1	0	0.3045	0.032	0.2275	0	0	0
160	2021-2023	2	0	0.295	0.023	0.3445	0	0	0
161	2021-2023	2.5	0	0.2715	0.038	0.1215	0	0	0
162	2021-2023	3.5	36	0.517	0.0465	0.1665	0	0	0
163	2021-2023	2	0	0.495	0.0475	0.415	0	0	0
164	2021-2023	3	0	0.2555	0.027	0.1365	0	0	0
165	2021-2023	1.5	0	0.997	0.042	1.2195	1	1	0
166	2021-2023	3	0	0.3805	0.0075	0.7095	0	0	0
167	2021-2023	1	0	0.312	0.0235	0.2055	0	0	0
168	2021-2023	3.5	10	0.3225	0.014	0.0395	0	0	0
169	2021-2023	2.5	30	0.8425	0.0335	0.2825	1	0	0
170	2021-2023	3.5	15	0.2495	0.0315	0.33	0	0	0
171	2021-2023	3	8	0.267	0.002	0.405	0	0	0
172	2021-2023	4	5	0.279	0.017	0.291	0	0	0
173	2021-2023	5	3	0.6075	0.0195	0.142	0	0	0
174	2021-2023	2	5	0.5855	0.018	0.271	0	0	0
175	2021-2023	3.5	6	0.3185	0.007	0.2915	0	0	0
176	2021-2023	1.5	0	0.5415	0.016	0.3625	0	0	0
177	2021-2023	2	10	0.6675	0.0035	0.209	0	0	0
178	2021-2023	2	12	0.279	0.033	0.197	0	0	0
179	2021-2023	3.5	12	0.3095	0.0335	0.4095	0	0	0
180	2021-2023	1.5	1	0.796	0.022	0.3235	0	0	0
181	2021-2023	1	0	0.221	0.018	0.1905	0	0	0
182	2021-2023	1	5	0.3575	0.01	0.2295	0	0	0
183	2021-2023	1	0.5	0.808	0.0235	0.5245	0	0	0
184	2021-2023	3	5	0.393	0.016	0.4725	0	0	0
185	2021-2023	6	0	0.2675	0.0125	0.094	0	0	0
186	2021-2023	3	5.5	0.6075	0.0055	0.247	0	0	0
187	2021-2023	2	0	1.0785	0.026	0.21	1	0	0
188	2021-2023	2	1	0.5145	0.0165	0.359	0	0	0
189	2021-2023	1.5	2	0.6935	0.0145	0.133	0	0	0
190	2021-2023	1	12	1.5165	0.0285	0.4385	1	0	0
191	2021-2023	0	0	0.257	0.0015	0.158	0	0	0
192	2021-2023	2.5	48	0.236	0	0.2005	0	0	0
193	2021-2023	3	0	0.2615	0.0015	0.1455	0	0	0
194	2021-2023	1.5	20	0.35	0	0.145	0	0	0
195	2021-2023	1	6	0.4965	0.0055	0.19	0	0	0
196	2021-2023	1	2.5	0.2755	0.013	0.6375	0	0	0
197	2021-2023	2	15	0.359	0	0.1615	0	0	0
198	2021-2023	2.5	0	0.4905	0.0105	0.174	0	0	0
199	2021-2023	0	0	0.346	0.0145	0.2575	0	0	0
200	2021-2023	5.5	10	0.253	0.0145	0.052	0	0	0
201	2021-2023	2	0	1.3495	0.0205	0.1545	1	0	0
202	2021-2023	2	5	0.183	0.014	0.135	0	0	0
203	2021-2023	2.5	0	0.432	0.021	0.1135	0	0	0
204	2021-2023	3.5	36	0.278	0.008	0.3055	0	0	0
205	2021-2023	1	0	0.217	0.0085	0.1675	0	0	0
206	2021-2023	1	10	0.2205	0.0095	0.766	0	0	0
207	2021-2023	2.5	0	0.2645	0.014	0.4165	0	0	0
208	2021-2023	2	20	0.4155	0.0535	0.178	0	0	0
209	2021-2023	3.5	13	0.23	0.043	0.1935	0	0	0
210	2021-2023	1.5	1	0.3355	0.0565	0.1145	0	0	0
211	2021-2023	0	0	0.243	0.0475	0.1345	0	0	0
212	2021-2023	1	0	0.4575	0.043	0.135	0	0	0
213	2021-2023	1.5	7	0.3565	0.0475	0.0495	0	0	0
214	2021-2023	3	12	0.688	0.0345	0.1515	0	0	0
215	2021-2023	1	30	0.4395	0.0195	0.4465	0	0	0
216	2021-2023	0	5	0.7555	0.18	0.173	0	0	1
217	2021-2023	6	24	1.07	0.0355	0.24	1	0	0
218	2021-2023	3.5	5	0.244	0.0315	0.0925	0	0	0
219	2021-2023	3	0	0.2825	0.2595	0.156	0	0	1
220	2021-2023	2.5	0	0.5295	0.039	0.1745	0	0	0
221	2021-2023	1	5	0.2885	0.0445	0.1075	0	0	0
222	2021-2023	1	2	0.3785	0.0405	0.151	0	0	0
223	2021-2023	0	5	0.651	0.3685	0.6735	0	0	1
224	2021-2023	3.5	10	0.8445	0.0455	0.229	1	0	0
225	2021-2023	1	0	0.2335	0.046	0.1375	0	0	0
226	2021-2023	1.5	48	0.516	0.2745	0.14	0	0	1
227	2021-2023	2.5	0	0.6785	0.238	0.1025	0	0	1
228	2021-2023	2.5	4	0.6535	0.0515	0.3165	0	0	0
229	2021-2023	2	25	0.6945	0.033	0.4275	0	0	0
230	2021-2023	3.5	3.5	0.862	0.2735	0.416	1	0	1
231	2021-2023	1	10	0.794	0.0575	0.9405	0	1	0
232	2021-2023	3.5	10	0.5685	0.059	0.4485	0	0	0
233	2021-2023	2.5	0	0.4535	0.0325	0.474	0	0	0
234	2021-2023	1	12	1.0285	0.028	0.7065	1	0	0
235	2021-2023	1	0	0.5445	0.047	1.1985	0	1	0
236	2021-2023	2	0	0.3335	0.0465	0.523	0	0	0
237	2021-2023	3	1.5	0.5315	0.0765	0.8845	0	1	0
238	2021-2023	4.5	22.5	0.34	0.0655	0.8535	0	1	0
239	2021-2023	2	30	0.35	0.042	0.383	0	0	0
240	2021-2023	1.5	12	0.871	0.029	0.8925	1	1	0
241	2021-2023	1	0	0.9065	0.0315	0.627	1	0	0
242	2021-2023	1	60	0.709	0.0385	0.708	0	0	0
243	2021-2023	24	40	0.4805	0.03	0.9495	0	1	0
244	2021-2023	1.5	0	0.998	0.032	0.7335	1	0	0
245	2021-2023	4.5	0	2.3715	0.1485	1.155	1	1	1
246	2021-2023	1	0	2.0665	0.1465	1.227	1	1	1
247	2021-2023	5.5	120	1.1845	0.04	0.9865	1	1	0
248	2021-2023	3	0	0.581	0.0385	1.1225	0	1	0
249	2021-2023	4.5	48	0.651	0.0895	0.639	0	0	0
250	2021-2023	1	3	0.6055	0.05	0.783	0	0	0
251	2021-2023	3.5	12	0.722	0.0315	1.004	0	1	0
252	2021-2023	1.5	12	0.7695	0.0275	0.633	0	0	0
253	2021-2023	2	10	0.624	0.028	0.8605	0	1	0
254	2021-2023	1	36	0.4055	0.0175	0.4655	0	0	0
255	2021-2023	1	12	0.757	0.019	0.368	0	0	0
256	2021-2023	1.5	12	0.65	0.007	0.4525	0	0	0
257	2021-2023	0	6	0.5025	0.0255	0.3135	0	0	0
258	2021-2023	1	36	0.607	0.0175	0.433	0	0	0
259	2021-2023	1	12	0.4145	0.0095	0.202	0	0	0
260	2021-2023	3.5	10	1.0855	0.075	1.2065	1	1	0
261	2021-2023	2	3.5	0.288	0.0095	0.1865	0	0	0
262	2021-2023	14	46	0.7345	0.034	0.376	0	0	0
263	2021-2023	0	0	0.8345	0.0265	0.2845	1	0	0
264	2021-2023	1.5	12	0.4095	0.006	0.4215	0	0	0
265	2021-2023	0.5	20	0.2585	0.0295	0.3175	0	0	0
266	2021-2023	0.5	10	0.3615	0.003	0.7435	0	0	0
267	2021-2023	2.5	10	0.3455	0.0135	0.391	0	0	0
268	2021-2023	0.5	2	0.471	0.0005	0.765	0	0	0
269	2021-2023	0.5	13	0.295	0.0175	0.383	0	0	0
270	2021-2023	2	12	0.5965	0.0045	0.646	0	0	0
271	2021-2023	4	30	1.098	0.0175	1.186	1	1	0
272	2021-2023	2.5	24	0.362	0.0055	0.402	0	0	0
273	2021-2023	1.5	15	0.3435	0.0155	0.427	0	0	0
274	2021-2023	2	30	0.5495	0.02	0.415	0	0	0
275	2021-2023	0.5	52	0.517	0.0135	0.154	0	0	0
276	2021-2023	1	0	0.626	0.005	0.3955	0	0	0
277	2021-2023	4	10	1.007	0.0095	0.737	1	0	0
278	2021-2023	2	12	0.887	0.013	0.333	1	0	0
279	2021-2023	2	12	1.0115	0.0115	1.1555	1	1	0
280	2021-2023	0	0	0.1995	0	0.396	0	0	0
281	2021-2023	5	2	0.678	0.007	0.6525	0	0	0
282	2021-2023	4.5	1.5	0.55	0.0115	0.81	0	0	0
283	2021-2023	2	40	0.66	0.0245	0.409	0	0	0
284	2021-2023	3	24	0.228	0.013	0.243	0	0	0
285	2021-2023	3	4	0.199	0.0095	0.497	0	0	0
286	2021-2023	2	50	1.4125	0.0155	0.5625	1	0	0
287	2021-2023	6.5	24	0.428	0.0045	0.3235	0	0	0
288	2021-2023	0.5	0	0.8505	0.0095	0.844	1	1	0
289	2021-2023	1	12	0.7645	0.004	0.3625	0	0	0
290	2021-2023	1	52	0.431	0.0035	0.21	0	0	0
291	2021-2023	1	52	0.525	0.008	0.351	0	0	0
292	2021-2023	1.5	0	0.316	0.002	0.1705	0	0	0
293	2021-2023	2	36	0.536	0.006	0.339	0	0	0
294	2021-2023	2	2.5	0.41	0.013	0.525	0	0	0
295	2021-2023	1.5	48	0.4915	0.0065	0.5065	0	0	0
296	2021-2023	0	2.5	0.553	0.006	0.2725	0	0	0
297	2021-2023	1	24	0.5685	0.0055	0.4585	0	0	0
298	2021-2023	2	0	0.381	0.0035	0.354	0	0	0
299	2021-2023	2	0	0.439	0.007	0.654	0	0	0
300	2021-2023	1.5	3.5	1.5555	0.013	0.4385	1	0	0
301	2021-2023	1.5	4	1.015	0.0175	0.2625	1	0	0
302	2021-2023	1.5	7	0.9165	0.0155	0.5185	1	0	0
303	2021-2023	0.5	2.5	1.2815	0.0205	0.458	1	0	0
304	2021-2023	1	1	1.0675	0.021	0.1795	1	0	0
305	2021-2023	2	4.5	0.834	0.0285	0.3245	1	0	0
306	2021-2023	0.5	0	1.0545	0.02	0.323	1	0	0
307	2021-2023	1.5	0	0.447	0.017	0.4135	0	0	0
308	2021-2023	4.5	60	0.5215	0.037	0.1605	0	0	0
309	2021-2023	2	0	0.519	0.009	0.5625	0	0	0
310	2021-2023	1	0	0.4195	0.0295	0.187	0	0	0
311	2021-2023	2	12	0.3755	0.023	0.886	0	1	0
312	2021-2023	2	24	1.0225	0.015	0.2515	1	0	0
313	2021-2023	1	2	1.2995	0.0205	0.236	1	0	0
314	2021-2023	2.5	72	0.6305	0.006	0.22	0	0	0
315	2021-2023	3	11	0.3175	0.0055	0.081	0	0	0
316	2021-2023	2	30	0.477	0.0105	0.3155	0	0	0
317	2021-2023	0	0	0.78	0.005	0.295	0	0	0
318	2021-2023	1	24	0.773	0	0.8765	0	1	0
319	2021-2023	2.5	12	0.6845	0.0085	0.388	0	0	0
320	2021-2023	1	4	0.612	0.012	0.1055	0	0	0
321	2021-2023	5	72	0.4615	0.009	0.2205	0	0	0
322	2021-2023	0.5	10	0.884	0.007	0.1935	1	0	0
323	2021-2023	2	1.5	0.558	0.0375	0.449	0	0	0
324	2021-2023	2	12	0.3705	0.0445	0.197	0	0	0
325	2021-2023	2	24	0.1685	0.0415	0.291	0	0	0
326	2021-2023	4	12	0.8635	0.031	0.274	1	0	0
327	2021-2023	2	3.5	0.39	0.024	0.274	0	0	0
328	2021-2023	2.5	25	0.2445	0.0515	0.4095	0	0	0
329	2021-2023	0.5	0	0.6575	0.017	0.189	0	0	0
330	2021-2023	2	12	0.157	0.022	0.235	0	0	0
331	2021-2023	2	36	0.2425	0.0355	0.232	0	0	0
332	2021-2023	2	3	0.24	0.0085	0.242	0	0	0
333	2021-2023	1	5.5	0.3015	0.0875	0.1615	0	0	0
334	2021-2023	2.5	2	0.312	0.031	0.284	0	0	0
335	2021-2023	4	3	1.211	0.0495	0.5415	1	0	0
336	2021-2023	4	20	0.457	0.035	0.8155	0	0	0
337	2021-2023	2.5	0	1.822	0.4555	1.4765	1	1	1
338	2021-2023	4	2	1.1985	0.0345	0.3595	1	0	0
339	2021-2023	2.5	12	0.7395	0.024	0.277	0	0	0
340	2021-2023	3	4.5	0.6715	0.013	0.5365	0	0	0
341	2021-2023	3.5	14	0.334	0.012	0.258	0	0	0
342	2021-2023	1	0	0.595	0.0225	0.778	0	0	0
343	2021-2023	2	4	0.1985	0.0685	0.4255	0	0	0
344	2021-2023	2	4	0.3815	0.01	0.4065	0	0	0
345	2021-2023	2.5	18	0.787	0.013	0.1885	0	0	0
346	2021-2023	0	0	0.2325	0.039	0.221	0	0	0
347	2021-2023	1.5	48	0.7565	0.0295	0.618	0	0	0
348	2021-2023	0.5	12	0.582	0.0325	0.3765	0	0	0
349	2021-2023	3.5	6	0.788	0.0595	0.554	0	0	0
350	2021-2023	5	48	0.2675	0.0285	0.4845	0	0	0
351	2021-2023	3.5	10	0.595	0.0325	0.333	0	0	0
352	2021-2023	3.5	2	0.721	0.027	0.431	0	0	0
353	2021-2023	1	0	0.7395	0.0395	0.369	0	0	0
354	2021-2023	0	4.5	0.272	0.0215	0.4445	0	0	0
355	2021-2023	3.5	55	0.3565	0.012	0.7375	0	0	0
356	2021-2023	3.5	24	0.4875	0.0325	0.5825	0	0	0
357	2021-2023	3	18	0.4505	0.0295	0.588	0	0	0
358	2021-2023	3	2	0.458	0.03	0.6145	0	0	0
359	2021-2023	2.5	4.5	0.2375	0.0155	0.54	0	0	0
360	2021-2023	1.5	48	0.242	0.02	0.503	0	0	0
361	2021-2023	2.5	1	0.3995	0.009	0.601	0	0	0
362	2021-2023	2.5	1	0.302	0.015	0.8005	0	0	0
363	2021-2023	4	2	0.522	0.0115	0.628	0	0	0
364	2021-2023	5.5	8.5	0.6135	0.0045	0.3985	0	0	0
365	2021-2023	0	0	0.351	0.016	0.4015	0	0	0
366	2021-2023	2	24	0.1415	0.011	0.329	0	0	0
367	2021-2023	1	1	0.293	0.012	0.199	0	0	0
368	2021-2023	4	48	1.278	0.021	1.5025	1	1	0
369	2021-2023	1.5	0	0.547	0.0225	0.321	0	0	0
370	2021-2023	1.5	1.5	0.2405	0.0255	0.3595	0	0	0
371	2021-2023	2.5	12	0.3605	0.0235	0.305	0	0	0
372	2021-2023	1.5	0	0.098	0.0145	0.149	0	0	0
373	2021-2023	1.5	2	0.108	0.01	0.1565	0	0	0
374	2021-2023	5.5	96	0.391	0.0135	0.2045	0	0	0
375	2021-2023	8	180	0.1145	0.019	0.1745	0	0	0
376	2021-2023	3.5	12	0.2325	0.0185	0.227	0	0	0
377	2021-2023	1.5	12	0.336	0.0135	0.1285	0	0	0
378	2021-2023	1	0	0.203	0.009	0.459	0	0	0
379	2021-2023	3	48	0.2045	0.0175	0.294	0	0	0
380	2021-2023	1	0	0.1815	0	0.2065	0	0	0
381	2021-2023	2	35	0.431	0.0125	0.528	0	0	0
382	2021-2023	0.5	4.5	0.2555	0.0245	0.412	0	0	0
383	2021-2023	3	38	0.458	0.011	0.605	0	0	0
384	2021-2023	2	36	0.307	0.0085	0.4725	0	0	0
385	2021-2023	2.5	16	0.2115	0.007	0.2345	0	0	0
386	2021-2023	2	50	0.3195	0.0435	0.6445	0	0	0
387	2021-2023	2	0	0.3805	0.018	0.225	0	0	0
388	2021-2023	1	1.5	0.2465	0.0075	0.5795	0	0	0
389	2021-2023	2	1.5	0.162	0.0025	0.1735	0	0	0
390	2021-2023	4	30	0.1855	0.0025	0.2175	0	0	0
391	2021-2023	3.5	1.5	0.2965	0.0045	0.239	0	0	0
392	2021-2023	0	0	0.491	0.022	0.5755	0	0	0
393	2021-2023	0	0	0.582	0.0065	0.2265	0	0	0
394	2021-2023	5	20	0.9445	0.0255	0.1995	1	0	0
395	2021-2023	3.5	4.5	0.531	0.0045	0.59	0	0	0
396	2021-2023	2	0	0.4005	0.0195	0.166	0	0	0
397	2021-2023	3	24	0.2625	0.0225	0.2615	0	0	0
398	2021-2023	5	24	0.483	0.0075	0.2165	0	0	0
399	2021-2023	2.5	10	0.8885	0.0085	0.3825	1	0	0
400	2021-2023	3	15	0.6695	0.031	0.18	0	0	0
401	2021-2023	4	0	0.457	0.017	0.198	0	0	0
402	2021-2023	2.5	2	0.6	0.0005	0.9795	0	1	0
403	2021-2023	2	5	0.6935	0.004	0.2235	0	0	0
404	2021-2023	2.5	24	0.366	0.004	0.195	0	0	0
405	2021-2023	2.5	24	0.4425	0.002	0.2605	0	0	0
406	2021-2023	1	42	0.4405	0.004	0.1935	0	0	0
407	2021-2023	2	8	0.4075	0.0055	0.1005	0	0	0
408	2021-2023	5	120	0.7195	0.0015	0.4745	0	0	0
409	2021-2023	4	0	0.7645	0.0055	0.8865	0	1	0
410	2021-2023	1.5	0	0.4685	0.0135	0.248	0	0	0
411	2021-2023	3	20	1.0665	0.0025	0.4145	1	0	0
412	2021-2023	3.5	24	0.421	0.0105	0.119	0	0	0
413	2021-2023	1	2	0.8495	0.0015	0.1735	1	0	0
414	2021-2023	2	13	0.4835	0.0095	0.1865	0	0	0
415	2021-2023	1	4.5	1.11	0.0115	1.158	1	1	0
416	2021-2023	1.5	1.5	0.494	0.0065	0.2065	0	0	0
417	2021-2023	2.5	1	2.256	0.0115	0.269	1	0	0
418	2021-2023	4	15	0.4405	0.0075	0.232	0	0	0
419	2021-2023	5.5	12	0.498	0.009	0.377	0	0	0
420	2021-2023	0	0	0.702	0.004	0.1825	0	0	0
421	2021-2023	1	0	0.832	0.006	0.98	0	1	0
422	2021-2023	2.5	1	0.605	0.004	0.071	0	0	0
423	2021-2023	1.5	13	0.8105	0.0135	0.807	0	0	0
424	2021-2023	2	8	0.7305	0.002	0.14	0	0	0
425	2021-2023	2.5	6	0.257	0.004	0.2785	0	0	0
426	2021-2023	7	60	0.3725	0.0075	0.239	0	0	0
427	2021-2023	0	0	0.238	0.0105	0.4485	0	0	0
428	2021-2023	2.5	13	0.913	0.009	0.409	1	0	0
429	2021-2023	0.5	1	0.4365	0.008	0.194	0	0	0
430	2021-2023	2	84	1.1095	0.007	0.1635	1	0	0
431	2021-2023	2	12	0.3145	0.0075	0.4105	0	0	0
432	2021-2023	7	6	1.249	0.003	0.1955	1	0	0
433	2021-2023	0	0	0.3315	0	0.098	0	0	0
434	2021-2023	0	5	0.163	0.0085	0.2415	0	0	0
435	2021-2023	2	7	0.432	0.014	0.362	0	0	0
436	2021-2023	2.5	30	1.339	0.015	1.286	1	1	0
437	2021-2023	2	5	0.3795	0.023	0.4835	0	0	0
438	2021-2023	2	3	0.2965	0.0065	0.7875	0	0	0
439	2021-2023	0.5	12	0.1175	0.0135	0.302	0	0	0
440	2021-2023	1	3.5	0.5495	0.009	0.6265	0	0	0
441	2021-2023	2.5	50	0.402	0.0595	0.749	0	0	0
442	2021-2023	2	50	0.15	0	0.678	0	0	0
443	2021-2023	2	9	0.1595	0.005	0.4495	0	0	0
444	2021-2023	2	0	0.189	0.008	0.282	0	0	0
445	2021-2023	1.5	2	0.216	0.004	0.2865	0	0	0
446	2021-2023	1	15	0.232	0.002	0.2895	0	0	0
447	2021-2023	2.5	12	0.291	0.0075	1.9115	0	1	0
448	2021-2023	5	60	0.911	0.0255	0.9255	1	1	0
449	2021-2023	1	4.5	0.143	0.015	0.3005	0	0	0
450	2021-2023	0	12	0.195	0.015	0.5755	0	0	0
451	2021-2023	2	4	0.239	0.0095	0.4225	0	0	0
452	2021-2023	1.5	22	0.18	0.0075	0.3745	0	0	0
453	2021-2023	4	30	0.5455	0.012	1.069	0	1	0
454	2021-2023	3	15	0.772	0.0065	0.7115	0	0	0
455	2021-2023	3	10	0.1345	0.003	0.37	0	0	0
456	2021-2023	0	0	0.111	0.004	0.252	0	0	0
457	2021-2023	0.5	18	0.0975	0.0045	0.517	0	0	0
458	2021-2023	2	11	0.1535	0.0065	0.7735	0	0	0
459	2021-2023	4.5	42	0.314	0.017	1.0665	0	1	0
460	2021-2023	1.5	31	0.1945	0.0055	0.478	0	0	0
461	2021-2023	1.5	31	0.181	0.0095	0.2255	0	0	0
462	2021-2023	2.5	0	0.152	0.0075	0.63	0	0	0
463	2021-2023	3.5	0	0.338	0.009	0.557	0	0	0
464	2021-2023	6	1	1.036	0.01	0.489	1	0	0
465	2021-2023	3	15	1.233	0.015	0.666	1	0	0
466	2021-2023	1	24	0.267	0.0015	0.3035	0	0	0
467	2021-2023	1.5	0	0.4405	0.007	0.2855	0	0	0
468	2021-2023	2.5	0	0.5075	0.01	0.367	0	0	0
469	2021-2023	4	12	0.4235	0.0075	0.321	0	0	0
470	2021-2023	3	10	1.115	0.0115	0.6965	1	0	0
471	2021-2023	1.5	1	0.7835	0.0105	0.632	0	0	0
472	2021-2023	1	95	0.7725	0.016	0.1815	0	0	0
473	2021-2023	0	0	0.5505	0.0325	1.6575	0	1	0
474	2021-2023	1	5	0.288	0.0025	0.3045	0	0	0
475	2021-2023	0	0	0.385	0.008	0.359	0	0	0
476	2021-2023	1	13	0.4445	0.0075	0.8685	0	1	0
477	2021-2023	1	4	1.453	0.0135	1.303	1	1	0
478	2021-2023	2.5	300	0.427	0.007	0.2685	0	0	0
479	2021-2023	2	2.5	0.6165	0.017	0.2765	0	0	0
480	2021-2023	1	6	0.313	0.013	0.1995	0	0	0
481	2021-2023	2.5	12	0.567	0.0125	0.08	0	0	0
482	2021-2023	2.5	12	0.501	0.009	0.63	0	0	0
483	2021-2023	3	60	0.2675	0.004	0.2465	0	0	0
484	2021-2023	1	12	0.2345	0.022	0.7335	0	0	0
485	2021-2023	3	10	0.139	0.0235	0.6625	0	0	0
486	2021-2023	3	2	0.087	0.025	0.519	0	0	0
487	2021-2023	2.5	4	0.082	0.0195	1.0075	0	1	0
488	2021-2023	4.5	48	0.1395	0.0155	0.2475	0	0	0
489	2021-2023	1	0	0.142	0.0325	0.6195	0	0	0
490	2021-2023	3.5	30	0.098	0.02	0.3245	0	0	0
491	2021-2023	2	16	0.128	0.029	0.5685	0	0	0
492	2021-2023	3.5	24	0.938	0.0475	0.977	1	1	0
493	2021-2023	3	0	0.349	0.039	0.712	0	0	0
494	2021-2023	2.5	25	0.207	0.032	0.3015	0	0	0
495	2021-2023	1.5	5	0.109	0.0175	0.932	0	1	0
496	2021-2023	5	156	0.197	0.0115	0.402	0	0	0
497	2021-2023	2	11	0.0845	0.013	0.402	0	0	0
498	2021-2023	1.5	54	0.309	0.0085	0.429	0	0	0
499	2021-2023	4.5	0	0.4115	0.021	0.6945	0	0	0
500	2021-2023	1.5	96	0.2495	0.0075	0.858	0	1	0
